# Supplementary material for: Nanocapsules of ZnO Nanorods and Geraniol as a Novel Mean for the Effective Control of Botrytis cinerea in Tomato and Cucumber Plants
Source: Plants (Basel). 2023 Feb 28;12(5):1074. doi: 10.3390/plants12051074 (PMC10005723; doi:10.3390/plants12051074)
Supplement: Supplementary file 1 [file plants-12-01074-s001.zip]

Archive with 1 entries (1 files):
- plants-2228360-supplementary.pdf
